# Supplementary material for: Echocardiographic Indices in Patients with End-Stage Renal Disease and Their Association with Hemodialysis-to-Hemodiafiltration Transfer: A Prospective Observational Study
Source: Medicina (Kaunas). 2024 Sep 20;60(9):1537. doi: 10.3390/medicina60091537 (PMC11434155; doi:10.3390/medicina60091537)
Supplement: Supplementary file 1 [file medicina-60-01537-s001.zip]

Archive with 2 entries (2 files):
- medicina-3095932-supplementary.docx
- medicina-3095932-supplementary.pdf
